# Supplementary material for: Can we classify ampullary tumours better? Clinical, pathological and molecular features. Results of an AGEO study
Source: Br J Cancer. 2019 Mar 6;120(7):697–702. doi: 10.1038/s41416-019-0415-8 (PMC6462032; doi:10.1038/s41416-019-0415-8)
Supplement: Supplementary file 7 — Supplementary Table 5 [file 41416_2019_415_MOESM7_ESM.xls]

## Sheet: database_def
Number	age	gender	RFS	relapse	OS	death	stage	MLH1	MSH2	MSH6	PMS2	CK7	CK20	MUC1	MUC2	CDX2	ANG-class	Pathology_class	MUC5AC	ampegfr	amperbb2	erbb2_nuc	erbb2_pro	type_erbb2	erbb2	apc_nuc	apc_pro	type_apc	apc	ampkras	kras_nuc	kras_pro	type_kras	kras	braf_nuc	braf_pro	type_braf	braf	nras_nuc	nras_pro	type_nras	nras	fbxw7_nuc	fbxw7_pro	type_fbxw7	fbxw7	amppik3ca	pik3ca_nuc	pik3ca_pro
1	70	Male	8.4	1	21.6333333333333	1	2b	1	1	1	NA	1	1	1	0	0	PB	INT	0						NM				NM					NM				NM				NM				NM
2	77	Female	4.23333333333333	1	56.9666666666667	0	2b	1	1	1	1	1	1	1	0	0	PB	PB	1						NM				NM		c.35G>A	p.G12D	TS	M				NM				NM				NM
3	42	Female	136.933333333333	0	136.933333333333	0	1b	1	1	1	1	0	1	0	1	1	INT	INT	1						NM	c.4384_4385delAG	p.K1462fs	ins	M					NM				NM				NM				NM		c.1624G>A	p.E542K
5	74	Male	43.1333333333333	0	43.1333333333333	1	2a	1	1	1	1	1	0	1	0	0	PB	other	0						NM				NM		c.34G>C	p.G12R	TV	M				NM				NM				NM
6	51	Female	107.233333333333	0	107.233333333333	0	3	1	1	1	1	1	0	1	0	0	PB	other	1						NM				NM		c.35G>T	p.G12V	TV	M				NM				NM				NM
8	68	Male	44.1333333333333	0	44.1333333333333	0	1a	1	1	1	1	0	1	0	1	1	INT	INT	0						NM				NM		c.57G>T	p.L19F	TV	M				NM				NM				NM
9	85	Male	1	0	1	0	2a	1	1	1	1	1	1	1	0	1	AMB	INT	1		YES				NM				NM					NM				NM				NM				NM
10	63	Female	56.4333333333333	0	56.4333333333333	0	2b	1	1	1	1	1	1	1	0	0	PB	INT	1						NM				NM		c.34G>C	p.G12R	TV	M				NM				NM				NM		c.323G>A	p.R108H
11	36	Male	38.3	0	38.3	0		1	1	1	1	1	1	1	0	1	AMB	INT	0						NM				NM					NM				NM				NM				NM
12	75	Male	109.233333333333	0	109.233333333333	0	2b	1	1	1	1	1	0	0	0	0	AMB	INT	1						NM				NM					NM				NM				NM				NM
13	75	Male	83.6333333333333	0	83.6333333333333	0	1a	1	1	1	1	1	1	0	0	1	INT	INT	0						NM				NM					NM				NM				NM				NM
14	73	Female	68.1	0	68.1	0	3	1	1	1	1	0	1	0	1	1	INT	INT	0						NM				NM					NM	c.1742A>G	p.N581S	TS	M				NM				NM
15	50	Female	152.9	0	152.9	0		1	1	1	1	1	0	0	0	0	AMB	PB	1						NM				NM		c.35G>A	p.G12D	TS	M				NM				NM				NM		c.1173A>G	p.I391M
16	64	Female	147.166666666667	0	147.166666666667	0		NA	1	NA	NA	0	0	0	0	0	AMB	INT	0	YES					NM				NM		c.34G>T	p.G12C	TV	M				NM				NM				NM
17	87	Female	1.4	0	1.4	1	2b	1	1	1	1	1	1	0	0	0	INT	INT	1						NM				NM		c.35G>T	p.G12V	TV	M				NM				NM				NM
19	51	Male	107.333333333333	0	107.333333333333	0		1	1	1	1	1	1	0	0	1	INT	INT	0						NM				NM					NM				NM				NM				NM
20	64	Male	11.9	1	45.6666666666667	0	2b	1	1	1	1	1	1	1	0	1	AMB	INT	0						NM	c.4309A>T	p.K1437*	TV	M					NM				NM				NM				NM		c.1633G>A	p.E545K
21	79	Male	26.4	0	26.4	1		1	1	1	1	1	1	0	1	1	INT	INT	1						NM				NM		c.35G>A	p.G12D	TS	M				NM				NM				NM
22	65	Female	20.8333333333333	1	25.5666666666667	1	2b	1	1	1	1	1	0	1	0	0	PB	PB	1						NM				NM		c.34G>A	p.G12S	TS	M				NM				NM				NM
23	74	Male	47.2333333333333	0	47.2333333333333	0	1b	1	1	1	1	1	1	1	1	1	INT	other	1						NM				NM		c.34G>C	p.G12R	TV	M				NM				NM				NM
25	58	Male	33.3	1	56	1	1a	1	1	1	1	1	1	0	1	1	INT	INT	0						NM				NM					NM				NM				NM				NM
26	80	Male	7.8	1	12.5333333333333	1	2b	1	1	1	1	1	1	1	0	0	PB	PB	0						NM				NM					NM				NM				NM				NM
27	71	Male	2.06666666666667	0	2.06666666666667	0	1b	1	1	1	1	1	0	0	0	0	AMB	INT	0						NM				NM		c.34G>T	p.G12C	TV	M				NM				NM				NM
28	61	Male	36.9	0	36.9	0	1a	1	1	1	1	1	1	0	0	1	INT	INT	0						NM	c.4121_4122insAACACTA / c.4657_4658insGCAGAAAA	p.E1374fs / p.A1553fs	ins/ins	M					NM				NM				NM				NM
29	65	Male	15.8666666666667	0	15.8666666666667	0	1b	1	1	1	1	1	1	0	0	1	INT	INT	0						NM				NM					NM				NM				NM	c.1322G>A	p.R441Q	TS	M
31	52	Female	45.0666666666667	0	45.0666666666667	0	2b	1	1	1	1	1	1	1	0	1	AMB	INT	0						NM	c.4330C>T	p.Q1444*	TS	M		c.35G>A	p.G12D	TS	M				NM				NM				NM		c.1624G>A	p.E542K
32	72	Female	64.1666666666667	0	64.1666666666667	0	2a	0	1	1	0	1	1	1	1	1	INT	INT	0						NM				NM					NM	c.1780G>A	p.D594N	TS	M				NM				NM		c.241G>A	p.E81K
33	60	Female	4.1	0	4.1	1	2b	1	1	1	1	1	1	0	0	1	INT	INT	0						NM				NM					NM				NM				NM				NM
34	51	Male	1.26666666666667	0	1.26666666666667	0		1	1	1	1	1	NA	NA	NA	NA	NA	INT	1						NM				NM		c.183A>T	p.Q61H	TV	M				NM				NM				NM
40	59	Male	7.53333333333333	1	24.7333333333333	1	2b	NA	NA	NA	NA	1	0	1	0	0	PB	other	NA						NM				NM		c.34G>C	p.G12R	TV	M				NM				NM				NM		c.1636C>A	p.Q546K
42	75	Male	2.4	1	36.7333333333333	1	3	NA	NA	NA	NA	1	1	0	1	1	INT	INT	NA						NM				NM					NM				NM				NM				NM
43	68	Male	9.23333333333333	0	9.23333333333333	1	2b	NA	NA	NA	NA	1	1	1	0	0	PB	PB	NA						NM				NM		c.35G>T	p.G12V	TV	M				NM				NM				NM		c.337_339delCTC	p.L113del
50	75	Female	10.1	0	10.1	0	2b	1	1	1	1	0	1	1	0	1	AMB	INT	0						NM				NM					NM	c.1822C>T	p.H608Y	TS	M				NM				NM
51	68	Male	2.53333333333333	0	2.53333333333333	0	1a	1	1	1	1	1	1	0	0	1	INT	INT	0						NM	c.4654G>T	p.E1552*	TV	M		c.35G>A	p.G12D	TS	M				NM				NM				NM
55	76	Male	28.2666666666667	1	39.8	0	1a	1	1	1	1	1	1	0	0	0	INT	INT	1						NM				NM					NM				NM				NM				NM
56	78	Female	5.1	1	10.4333333333333	0	3	1	1	1	1	1	1	1	0	0	PB	other	0						NM	c.4385_4386delAG	p.K1462fs	del	M		c.35G>A	p.G12D	TS	M				NM				NM				NM
57	67	Male	55.5666666666667	0	55.5666666666667	0	1a	1	1	1	NA	1	1	0	0	1	INT	INT	0	YES					NM				NM					NM				NM				NM				NM
58	57	Female	58.1666666666667	1	70.5333333333333	0	2a	1	1	1	NA	1	0	0	1	0	INT	other	NA						NM				NM					NM				NM				NM				NM
59	51	Female	48.2	0	48.2	0	1b	1	1	1	1	1	1	0	1	1	INT	INT	0						NM				NM					NM				NM				NM				NM
60	67	Male	20.4	0	20.4	0	3	1	1	1	1	1	1	0	0	0	INT	INT	1						NM				NM					NM				NM				NM	c.1745C>T	p.S582L	TS	M
61	68	Female	1.8	0	1.8	0	3	1	NA	NA	1	1	1	0	0	1	INT	INT	0						NM				NM		c.35G>C	p.G12A	TV	M				NM				NM				NM
63	84	Female	3.03333333333333	0	3.03333333333333	0	2b	1	1	1	1	1	1	0	0	0	INT	other	0						NM				NM	YES				NM				NM				NM				NM
65	48	Female	19.2666666666667	1	36.0666666666667	0	2a	0	1	1	NA	1	0	1	0	0	PB	PB	0						NM	c.3340C>T	p.R1114*	TS	M					NM				NM				NM				NM
66	64	Male	3.86666666666667	1	13.2666666666667	1	2b	1	1	1	1	1	0	1	0	0	PB	PB	0						NM				NM		c.35G>T	p.G12V	TV	M				NM				NM				NM
67	78	Female	15.8333333333333	0	15.8333333333333	0	2b	1	1	1	1	1	1	1	0	1	AMB	PB	0						NM	c.4351G>T	p.E1451*	TV	M		c.38G>A	p.G13D	TS	M				NM				NM				NM
68	63	Female	11.9	0	11.9	0	1b	1	1	1	1	1	0	1	1	1	AMB	PB	0						NM	c.4640_4641insA	p.E1547fs	ins	M		c.35G>A	p.G12D	TS	M				NM				NM				NM
69	62	Female	86.4666666666667	0	86.4666666666667	0	1b	1	1	1	NA	1	0	1	0	0	PB	PB	1						NM				NM		c.35G>A	p.G12D	TS	M				NM				NM				NM
71	71	Male	19.3333333333333	0	19.3333333333333	0	3	1	1	1	1	1	0	1	0	0	PB	other	1						NM				NM					NM				NM				NM				NM
73	63	Male	17.2666666666667	0	17.2666666666667	0	1b	1	1	1	1	1	1	0	0	1	INT	INT	0						NM				NM					NM	c.1742A>T	p.N581I	TV	M				NM				NM
75	65	Male	8.93333333333333	0	8.93333333333333	0	2b	1	1	1	1	1	0	1	0	0	PB	PB	1						NM				NM		c.34G>C	p.G12R	TV	M				NM				NM				NM
76	59	Male	31.8	0	31.8	0	3	1	1	1	1	0	0	1	0	0	PB	other	0						NM				NM		c.35G>T	p.G12V	TV	M				NM				NM				NM
77	50	Male	21.2666666666667	0	21.2666666666667	0	3	1	1	1	1	1	0	1	0	0	PB	INT	0						NM				NM		c.35G>A	p.G12D	TS	M				NM				NM				NM	YES
78	71	Male	38.3	1	46.6	0	2b	1	1	1	1	1	0	1	0	1	AMB	INT	0						NM				NM					NM				NM				NM	c.1393C>T	p.R465C	TS	M
82	70	Male	10.2333333333333	1	31.1333333333333	1	2b	1	1	1	1	0	1	0	0	1	INT	INT	0						NM	c.4661_4662insA	p.E1554fs	ins	M		c.35G>C	p.G12A	TV	M				NM				NM				NM
83	78	Female	7.3	1	12.4	0	2b	NA	1	1	1	1	1	1	0	0	PB	PB	1						NM				NM		c.181C>A	p.Q61K	TV	M				NM				NM				NM
87	67	Male	44.4333333333333	0	44.4333333333333	0	1b	1	1	1	1	1	0	0	0	0	AMB	INT	1						NM				NM		c.35G>A	p.G12D	TS	M				NM				NM				NM
89	68	Male	67.1333333333333	0	67.1333333333333	0	1b	1	1	1	1	1	0	1	0	1	AMB	INT	1						NM				NM					NM				NM				NM				NM		c.1633G>A	p.E545K
90	75	Male	7	1	20.4	1	2b	1	1	1	1	1	0	1	0	0	PB	PB	0						NM				NM					NM				NM				NM				NM
100	55	Female	34.4	0	34.4	0	2b	1	1	1	1	1	1	0	0	1	INT	INT	0						NM	c.3921_3925delAAAAG / c.3922_3926delAAAGA / c.3925_3929delGAAAA / c.3926_3930delAAAAG / c.3927_3931delAAAGA / c.4385_4386delAG	p.I1307fs / p.K1308fs / p.E1309fs / p.E1309fs / p.E1309fs / p.K1462fs	ins	M		c.35G>A	p.G12D	TS	M				NM				NM	c.1394G>A	p.R465H	TS	M
101	63	Male	10.8333333333333	1	11.6666666666667	0	3	1	1	1	1	1	1	1	0	0	PB	PB	0						NM				NM		c.35G>A	p.G12D	TS	M				NM				NM				NM
103	68	Male	2.3	0	2.3	0	2a	1	1	1	1	1	1	0	1	1	INT	INT	0						NM				NM		c.38G>A	p.G13D	TS	M				NM				NM				NM
105	73	Male	66.9666666666667	0	66.9666666666667	0	1b	1	1	1	1	1	0	1	0	0	PB	PB	0						NM				NM					NM				NM				NM				NM
106	60	Female	72.5333333333333	0	72.5333333333333	0	1b	1	1	1	1	0	1	0	1	1	INT	INT	0						NM	c.4726G>T	p.E1576*	TS	M		c.35G>C	p.G12A	TV	M				NM				NM				NM
107	72	Male	3.03333333333333	0	3.03333333333333	0	2b	1	1	1	1	1	0	1	0	0	PB	PB	1						NM				NM					NM				NM				NM				NM
110	65	Male	73.8333333333333	0	73.8333333333333	0	1a	1	1	1	1	1	1	0	0	1	INT	INT	0						NM				NM					NM				NM				NM				NM
113	50	Female	9.56666666666667	0	9.56666666666667	0	1b	1	1	1	1	1	1	1	0	0	PB	PB	0						NM				NM					NM				NM				NM				NM
114	46	Female	18.1	1	41.4	0	2b	1	1	1	1	1	1	1	0	0	PB	PB	0						NM	c.4648G>T	p.E1550*	TV	M		c.35G>C	p.G12A	TV	M				NM				NM				NM
115	55	Female	64.4	0	64.4	0	1b	1	1	1	1	1	1	0	0	1	INT	INT	0						NM				NM		c.35G>T	p.G12V	TV	M				NM				NM				NM
116	77	Female	47.8	1	50.1666666666667	0	1b	1	1	1	1	1	1	0	0	0	INT	PB	1						NM				NM		c.183A>C	p.Q61H	TV	M				NM				NM				NM
117	52	Female	14.9	0	14.9	0	2b	1	1	1	1	1	1	0	0	1	INT	INT	0						NM				NM					NM				NM				NM				NM
118	77	Female	6.7	1	7.7	0	2b	1	1	1	1	1	0	1	0	0	PB	other	1
119	72	Male	30.5	0	30.5	0	2b	1	1	1	1	1	1	1	0	0	PB	INT	1						NM				NM					NM				NM				NM				NM
120	70	Male	49.8666666666667	0	49.8666666666667	0	2b	1	1	1	NA	0	1	0	0	1	INT	INT	0						NM				NM					NM	c.1406G>C	p.G469A	TV	M				NM				NM
121	46	Male	58.2666666666667	0	58.2666666666667	0	1a	1	1	1	1	0	0	0	0	1	INT	other	0						NM				NM					NM				NM				NM				NM
122	50	Male	42.9	1	42.9	1	2b	1	1	1	1	1	1	0	0	1	INT	INT	0						NM				NM		c.35G>A	p.G12D	TS	M				NM				NM				NM
123	60	Female	23.6333333333333	0	23.6333333333333	0	1a	1	1	1	1	1	1	0	0	1	INT	INT	0						NM				NM					NM				NM				NM				NM
124	66	Female	9.2	0	9.2	0	1a	1	1	1	1	1	1	0	1	1	INT	other	0						NM				NM					NM	c.1801A>G	p.K601E	TS	M	c.34G>C	p.G12R	TV	M				NM
126	61	Male	18.6666666666667	1	18.6666666666667	0	2b	1	NA	NA	1	1	1	0	1	0	INT	INT	0			c.2305G>T	p.D769Y	TV	M				NM					NM				NM				NM				NM
127	68	Male	3.73333333333333	0	3.73333333333333	0	2b	1	1	1	1	0	0	0	0	1	INT	INT	0						NM				NM					NM				NM				NM				NM
128	56	Male	9.53333333333333	1	10.9	0	2b	1	1	1	1	1	0	1	0	0	PB	PB	1						NM				NM					NM				NM				NM				NM
129	52	Female	8.73333333333333	0	8.73333333333333	0	1b	1	NA	1	1	1	1	1	0	1	AMB	INT	0						NM	c.4734T>A	p.C1578*	TV	M					NM				NM				NM				NM		c.1624G>A	p.E542K
131	68	Female	35.0333333333333	0	35.0333333333333	0	2a	1	1	1	1	0	0	1	0	0	PB	PB	0						NM				NM					NM				NM				NM				NM
132	57	Female	20.3333333333333	0	20.3333333333333	0	2b	1	1	1	1	1	1	1	1	1	INT	INT	0						NM				NM					NM				NM				NM				NM
133	70	Female	3.93333333333333	0	3.93333333333333	0	1b	1	1	1	1	0	1	0	0	1	INT	INT	0						NM				NM					NM	c.1781A>G	p.D594G	TS	M				NM				NM		c.1624G>A	p.E542K
134	62	Male	7.6	0	7.6	0	3	1	NA	1	1	1	0	1	0	0	PB	PB	1						NM				NM		c.35G>C	p.G12A	TV	M				NM				NM				NM
135	65	Male	1	0	1	0	2b	1	1	1	1	1	1	1	0	1	AMB	other	0						NM				NM					NM				NM				NM				NM
137	48	Female	16.3333333333333	0	16.3333333333333	0	1b	1	1	1	1	1	1	0	0	1	INT	INT	0						NM				NM					NM				NM				NM				NM
138	75	Female	10.5	0	10.5	0	2b	1	1	1	1	1	0	1	1	1	AMB	INT	1						NM				NM		c.35G>T	p.G12V	TV	M				NM				NM				NM		c.1199C>T	p.A400V
139	66	Male	5.83333333333333	0	5.83333333333333	0	2b	1	1	1	1	1	1	0	0	0	INT	INT	1						NM				NM		c.34G>C	p.G12R	TV	M				NM				NM				NM
140	71	Female	14.6	0	14.6	0	2a	1	1	1	1	1	1	1	0	1	AMB	PB	NA						NM				NM		c.34G>C	p.G12R	TV	M				NM				NM				NM
141	64	Male	17.0666666666667	0	17.0666666666667	0	1b	1	1	1	1	0	1	0	0	1	INT	INT	0						NM				NM					NM				NM				NM				NM
		0=men		1=positive	1=positive	1=positive	1=positive	1=positive	1=positive	1=positive	1=positive		1=positive		0= no		0=no
		1=female		0=negative	0=negative	0=negative	0=negative	0=negative	0=negative	0=negative	0=negative		0=negative		1=yes		1=yes
[truncated: 52 more columns]
